# Supplementary material for: The Beneficial Fungus Mortierella hyalina Modulates Amino Acid Homeostasis in Arabidopsis under Nitrogen Starvation
Source: Int J Mol Sci. 2023 Nov 9;24(22):16128. doi: 10.3390/ijms242216128 (PMC10671455; doi:10.3390/ijms242216128)
Supplement: Supplementary file 1 [file ijms-24-16128-s001.zip]

Archive with 1 entries (1 files):
- ijms-2681131-supplementary.pdf
